# Supplementary material for: PhyloPGM: boosting regulatory function prediction accuracy using evolutionary information
Source: Bioinformatics. 2022 Jun 27;38(Suppl 1):i299–306. doi: 10.1093/bioinformatics/btac259 (PMC9235490; doi:10.1093/bioinformatics/btac259)
Supplement: btac259_Supplementary_Materials [file btac259_supplementary_materials.zip]

Archive with 5 entries (4 files):
- btac259_Supplementary_Materials/
- btac259_Supplementary_Materials/Ahsan.80.sup.1.pdf
- btac259_Supplementary_Materials/Ahsan.80.sup.2.pdf
- btac259_Supplementary_Materials/Ahsan.80.sup.3.pdf
- btac259_Supplementary_Materials/Ahsan.80.sup.4.pdf
